# Supplementary material for: Hexadecanamide alleviates Staphylococcus aureus-induced mastitis in mice by inhibiting inflammatory responses and restoring blood-milk barrier integrity
Source: PLoS Pathog. 2023 Nov 10;19(11):e1011764. doi: 10.1371/journal.ppat.1011764 (PMC10664928; doi:10.1371/journal.ppat.1011764)
Supplement: S1 Data — (XLSX) [file ppat.1011764.s003.xlsx]

## Sheet: Fig 1A
	Relative abundance
	HR	SR
	0.88119	0.055003
	0.720763	0.079219
	0.598425	0.095019
	0.907571	0.070218
	1.04913	0.063893
	1.84292	0.064406
mean	1	0.07129
Std deviation	0.4415	0.0141
SEM	0.1803	0.005757

## Sheet: Fig 1B 
	Relative abundance
	HM	SM
	1.45503	0.175928
	0.802407	0.272709
	1.49627	0.180432
	0.241352	0.168912
	0.573669	0.142186
	1.43127	0.140635
mean	1	0.1801
Std deviation	0.5359	0.0484
SEM	0.2188	0.01976

## Sheet: Fig 1C
	Log10CFU/g
HEX(mg/kg)	0	5	0	1.25	2.5	5
			S. aureus
	0	0	9.1186	7.5563	7.73993	7.24872
	0	0	9.23358	8.9425	8.49811	7.09342
	0	0	8.77422	8.97518	8.50191	7.86967
	0	0	8.37658	8.05912	7.88339	8.42586
	0	0	8.88315	8.85794	8.7679	7.383
mean	0	0	8.877	8.478	8.278	7.604
Std deviation	0	0	0.3341	0.6388	0.4427	0.5435
SEM	0	0	0.1494	0.2857	0.198	0.2431

## Sheet: Fig 1E
	Histological score
HEX(mg/kg)	0	5	0	1.25	2.5	5
			S. aureus
	0	0	5	4	3	2
	1	1	4	3	2	1
	0	1	5	4	3	1
	0	0	5	3	2	1
	0	0	6	2	1	2
mean	0.2	0.4	5	3.2	2.2	1.4
Std deviation	0.4472	0.5477	0.7071	0.8367	0.8367	0.5477
SEM	0.2	0.2449	0.3162	0.3742	0.3742	0.2449

## Sheet: Fig 1F
	MPO activity (U/g)
HEX(mg/kg)	0	5	0	1.25	2.5	5
			S. aureus
	0.102	0.216	1.204	1.023	0.113	0.15
	0.139	0.251	0.463	0.204	0.087	0.356
	0.08	0.274	1.50442	0.586	0.311	0.062
	0.12	0.132	0.893	0.276	0.199	0.028
	0.175	0.127	0.307	0.223	0.538	0.025
mean	0.1232	0.2	0.8743	0.4624	0.2496	0.1242
Std deviation	0.03626	0.06761	0.4993	0.3494	0.1834	0.1391
SEM	0.01622	0.03024	0.2233	0.1563	0.08204	0.06219

## Sheet: Fig 1G
	TNF-α concentration （ng/mL）
HEX(mg/kg)	0	5	0	1.25	2.5	5
			S. aureus
	0.91068	0.88224	2.30125	2.20685	1.22395	1.25039
	0.73028	0.99984	2.55465	1.2224	1.35304	0.567661
	0.34343	0.78956	2.85272	1.35148	0.63298	0.833285
	0.70576	0.8542	1.54554	1.94403	0.817268	0.558329
	0.461958	0.67845	1.98578	0.842617	0.424579	0.438576
mean	0.6304	0.8409	2.248	1.513	0.8904	0.7296
Std deviation	0.2263	0.1185	0.5062	0.5539	0.3918	0.3249
SEM	0.1012	0.053	0.2264	0.2477	0.1752	0.1453

## Sheet: Fig 1H
	IL-1β concentration （ng/mL）
HEX(mg/kg)	0	5	0	1.25	2.5	5
			S. aureus
	1.41734	0.969988	4.43786	1.13529	1.41886	1.82536
	0.45696	1.19773	2.48491	3.08643	1.92957	1.28908
	0.797432	0.974808	2.49517	2.09036	0.879181	0.842136
	0.341322	1.16908	1.81946	2.02429	1.32443	0.712967
	0.907236	0.449624	3.38387	2.13197	1.18084	1.05596
mean	0.7841	0.9522	2.924	2.094	1.347	1.145
Std deviation	0.4241	0.3003	1.012	0.6911	0.3846	0.4387
SEM	0.1897	0.1343	0.4528	0.3091	0.172	0.1962

## Sheet: Fig 2B
	Relative ZO-1 intensity (%)
HEX(mg/kg)	0	5	0	1.25	2.5	5
			S. aureus
	117.237	116.475	2.14931	6.46594	36.8418	77.6865
	107.726	113.154	5.38405	7.39345	45.9815	84.626
	99.4589	97.8049	1.22085	11.0132	53.0998	86.7605
	98.073	96.1967	1.16064	15.7547	62.76	80.5344
	77.5061	72.8392	3.76536	5.44693	35.0596	64.4371
mean	100	99.29	2.736	9.215	46.75	78.81
Std deviation	14.72	17.31	1.816	4.215	11.53	8.773
SEM	6.583	7.743	0.8122	1.885	5.158	3.923

## Sheet: Fig 2C
	Relative Occludin intensity (%)
HEX(mg/kg)	0	5	0	1.25	2.5	5
			S. aureus
	104.993	102.125	2.74444	1.96929	27.1811	76.8491
	99.4028	110.311	3.96378	3.37455	19.329	72.8811
	86.644	93.5088	3.20344	2.94055	16.6958	65.0102
	127.457	88.7537	8.1711	8.49511	34.4402	71.9721
	81.5036	73.5047	2.11173	2.02403	12.6976	64.6827
mean	100	93.64	4.039	3.761	22.07	70.28
Std deviation	18.03	13.96	2.407	2.714	8.709	5.289
SEM	8.061	6.242	1.076	1.214	3.895	2.365

## Sheet: Fig 2D
	Relative Claudin-3 intensity (%)
HEX(mg/kg)	0	5	0	1.25	2.5	5
			S. aureus
	108	98	1	34	75	103
	101.966	101.111	1.97931	39.6187	80.8109	96.7145
	56.7908	52.2902	2.09496	18.4571	39.4059	55.5583
	95.0266	84.4578	1.15724	38.7691	30.2346	86.683
	137.978	128.937	9.67755	73.6592	116.153	136.082
mean	99.95	92.96	3.182	40.9	68.32	95.61
Std deviation	29.16	27.89	3.663	20.19	34.55	29.06
SEM	13.04	12.47	1.638	9.03	15.45	13

[truncated: 38 more sheets: Fig 3B, Fig 3C, Fig 3D, Fig 3G, Fig 3H, Fig 4A, Fig 4C, Fig 4D, Fig 4E, Fig 4F, Fig 4G, Fig 4H, Fig 4J, Fig 4K, Fig 4L, Fig 4M, Fig 5B, Fig 5C, Fig 5D, Fig 5E …]
